# Supplementary material for: A novel risk factor of contrast associated acute kidney injury in patients after enhanced computed tomography: a retrospective study
Source: PeerJ. 2022 Oct 20;10:e14224. doi: 10.7717/peerj.14224 (PMC9588300; doi:10.7717/peerj.14224)
Supplement: Supplemental Information 3 [file peerj-10-14224-s003.csv]

	NO.	Group	Weight	Contrastvalume	Diabetes	Hypetension	CAD	ACEIARB	Statin	Smoking	Gender	Age	Age2	baselineSerumcreatinine	eGFR	eGFR2	Serumcreatinine(afterenhancedCT)	Hemoglobin	Hemoglobin2	Redcelldistributionwidth	RDW	Redbloodcellcount	Hematocrit	Whitebloodcellcount	neutrophil	lymphocyte	monocyte	Eosinocyte	Basophil	platelet	NLR	PLR	Totalserumprotein	Albumin	Alb	Totalcholesterol	Triglyceride	LDLcholesterol	HDLcholesterol	Uricacid	Glucose	potassiun	distance	weights	subclass
3	3	0	69	103.5	0	0	0	0	0	0	1	38	0	71	113.138111820336	0	89	140	0	11.9	0	4.62	0.462	11	10.263	0.396	0.319	0.011	0.011	244	25.9166666666667	616.161616161616	75.2	46.1	0	5.28	2.6	3.05	0.85	389	7.3	4.43	0.00436955983116237	1	21
5	5	0	65	97.5	1	0	0	0	1	0	1	70	1	105	61.6578855213056	0	131	116	1	13.9	0	4.01	0.353	9.1	6.334	1.556	1.046	0.137	0.027	388	4.0706940874036	249.357326478149	66.1	37.5	0	5.11	0.71	3.24	1.29	406	6.7	3.36	0.0325365680547945	1	5
6	6	0	55.2	82.8	1	1	0	0	0	1	1	77	1	107	57.3754681162466	1	133	112	1	13.1	0	3.65	0.342	8.1	5.694	1.401	0.583	0.348	0.073	256	4.06423982869379	182.726623840114	68.2	37.7	0	2.7	0.66	1.49	0.67	332	4.8	4.14	0.149235341166476	1	25
22	22	0	69	103.5	0	1	0	1	1	1	1	72	1	82	81.9792685585894	0	83	131	0	13.8	0	4.18	0.398	8.4	5.183	2.192	0.815	0.176	0.034	151	2.36450729927007	68.8868613138686	64.4	36.1	0	4.64	0.97	2.99	0.91	336	7.1	2.83	0.0971191681813172	1	14
32	32	0	63	94.5	0	0	0	0	0	1	1	73	1	96	67.2803612070553	0	70	140	0	13.2	0	4.75	0.406	10.8	8.024	0.821	1.75	0.194	0.011	227	9.77344701583435	276.492082825822	74.9	37.5	0	2.7	2.7	1.18	0.93	241	8.6	3.5	0.11008948370438	1	8
39	39	0	60	90	0	0	0	0	1	1	1	73	1	98	65.6238807898722	0	65	129	0	13.8	0	4.27	0.412	8.1	4.717	2.082	1.166	0.13	0.008	233	2.26560999039385	111.911623439001	59.6	34.2	1	5.62	1.02	3.71	1.09	370	4.3	3.48	0.113959105611487	1	12
45	45	0	51	76.5	0	0	0	0	0	0	0	66	1	65	85.3463521565869	0	62	118	1	12.4	0	3.91	0.35	14	13.034	0.476	0.462	0.014	0.014	233	27.3823529411765	489.495798319328	78.5	40.9	0	5.26	1.52	3.27	0.82	279	16.4	3.86	0.0329519376058614	1	9
53	53	0	60	90	1	1	1	1	1	1	1	74	1	125	48.5555947279475	1	89	145	0	12.7	0	4.56	0.43	10.6	5.289	4.155	0.837	0.254	0.064	196	1.27292418772563	47.1720818291215	70	39.8	0	4.79	3.57	2.5	0.92	466	15.6	3.69	0.120372553557313	1	11
54	54	0	85	127.5	1	1	0	0	0	0	0	85	1	65	74.6828159396969	0	61	89	1	14.5	0	2.59	0.248	3.5	1.825	0.96	0.485	0	0.03	102	1.90104166666667	106.25	81.3	38.2	0	4.65	1.64	2.58	1.01	305	33	4.12	0.0664964955051386	1	17
60	60	0	65	97.5	1	1	1	1	1	0	1	74	1	111	56.054179804724	1	112	140	0	14.1	0	5	0.429	7.7	4.997	1.863	0.716	0.092	0.031	220	2.68223295759528	118.08910359635	75.8	39.7	0	5.13	1	3.47	0.96	362	6.2	3.85	0.0413185664872038	1	6
63	63	0	85	127.5	0	0	0	0	1	0	0	77	1	66	77.555093711334	0	66	125	0	12.9	0	4.28	0.373	6	3.048	2.55	0.294	0.06	0.048	201	1.19529411764706	78.8235294117647	70.2	37.2	0	4.55	0.67	3.17	1.1	346	4.8	3.83	0.0415696044298132	1	6
75	75	0	48.7	73.05	0	0	0	0	0	0	0	77	1	42	95.2413757377116	0	61	121	0	12.7	0	3.89	0.347	2.8	1.355	1.095	0.28	0.05	0.02	206	1.23744292237443	188.127853881279	66.4	37	0	3.99	0.9	1.88	1.16	112	5	2.78	0.0649373877322483	1	7
77	77	0	46	69	0	0	0	0	0	0	0	81	1	66	75.406246065589	0	65	112	1	13.9	0	3.84	0.35	8.2	4.084	2.952	0.869	0.213	0.082	245	1.38346883468835	82.9945799457995	74.9	41.4	0	6.92	1.51	1.45	0.11	322	5.8	3.74	0.0843924197337978	1	14
102	102	0	80	120	0	0	0	0	0	1	1	45	0	63	113.133671503399	0	89	121	0	13.1	0	4.31	0.37	14.1	9.518	2.919	1.438	0.169	0.056	339	3.26070572113738	116.135662898253	71.4	40.6	0	3.41	1.64	1.87	0.6	113	6.6	4.01	0.0171788884442347	1	23
111	111	0	64.8	97.2	0	1	0	0	1	1	1	80	1	86	73.1628049054987	0	72	165	0	13.4	0	5.29	0.475	10.3	7.241	1.576	1.154	0.278	0.051	229	4.59454314720812	145.304568527919	77.4	36.1	0	4.14	1.7	2.29	0.68	375	5.4	2.88	0.157220768394958	1	25
119	119	0	62	93	0	1	1	1	0	0	1	70	1	136	45.0980692785746	1	117	133	0	13.7	0	4.43	0.392	5.7	2.867	2.092	0.593	0.108	0.04	179	1.37045889101338	85.5640535372849	67.5	39.7	0	3.34	1	2.11	0.86	302	4	3.34	0.0337837075398103	1	15
125	125	0	31	46.5	0	0	1	1	0	0	0	83	1	140	29.9547459651413	1	113	86	1	13.3	0	2.68	0.262	6.8	4.957	1.306	0.469	0.061	0.007	171	3.79555895865237	130.93415007657	73.6	39.9	0	4.9	1.43	2.72	1.19	502	6	4.57	0.112489797126635	1	11
128	128	0	50	75	0	0	0	0	0	1	1	79	1	125	46.8797751902899	1	137	94	1	14.4	0	2.8	0.291	4.6	3.836	0.644	0.11	0	0.009	425	5.95652173913043	659.937888198758	76.8	34.5	1	3.95	0.6	2.35	0.98	421	6	4.49	0.175209870930769	1	13
133	133	0	47	70.5	1	0	0	0	0	0	0	83	1	65	75.7394571057796	0	95	90	1	14.3	0	3.47	0.263	8.5	6.537	1.351	0.535	0.043	0.034	389	4.83863804589193	287.934863064397	71.1	29.3	1	4.86	1.41	2.46	0.32	230	4.9	3.26	0.0933800848728583	1	3
142	142	0	66	99	0	0	0	0	0	0	0	65	0	72	75.9509088093371	0	73	135	0	13.5	0	4.7	0.415	6.6	3.841	2.171	0.449	0.099	0.04	208	1.76923076923077	95.8083832335329	89.7	45.3	0	5.79	1.51	3.83	1.03	361	5.1	3.65	0.0256873299885916	1	18
156	156	0	56	84	0	1	1	0	1	1	1	68	1	89	76.3651966786784	0	96	145	0	13	0	5.04	0.427	8.5	5.313	2.219	0.68	0.238	0.051	286	2.39432176656151	128.886885984678	76.7	46.8	0	4.25	2.6	2.3	0.93	415	5.8	3.15	0.0903692936543614	1	3
158	158	0	55	82.5	0	1	1	1	1	0	0	87	1	82	55.6071302085209	1	88	132	0	14	0	4.21	0.412	11	7.273	3.177	0.506	0.022	0.022	180	2.2892666037142	56.657223796034	62.4	33.4	1	3.86	1.11	2	1.17	324	5.5	3.04	0.106336287620912	1	10
167	167	0	45	67.5	0	1	0	0	1	0	0	81	1	67	74.0476879138228	0	57	152	0	12.4	0	5.17	0.45	9.9	5.306	3.396	1	0.178	0.02	152	1.56242638398115	44.7585394581861	69.7	38.8	0	4.38	2.77	2.62	0.88	341	4.8	2.98	0.0853998757722681	1	10
169	169	0	50	75	1	1	0	0	1	0	0	83	1	75	63.7067380353924	0	77	110	1	13.6	0	3.92	0.344	6.3	3.969	1.31	0.769	0.17	0.082	138	3.02977099236641	105.343511450382	75.5	38.2	0	3.9	1.27	2.32	0.92	312	5.8	3.31	0.0901381605185433	1	19
187	187	0	54	81	1	1	1	0	1	0	0	60	0	47	103.423029928163	0	65	126	0	13.5	0	4.34	0.396	7.5	4.6	1.9	0.7	0.2	0.1	348	2.42105263157895	183.157894736842	74.8	39.7	0	6.27	1.28	3.48	1.04	308	5.2	3.11	0.0220919738312069	1	24
188	188	0	47	70.5	0	1	1	0	0	0	0	84	1	91	50.0728880822083	1	91	106	1	13.4	0	3.73	0.33	7	4.082	2.029	0.721	0.119	0.049	216	2.01182848693938	106.456382454411	63.5	35.5	0	4.09	0.99	2.02	1.38	360	5.1	3.38	0.0987644727532394	1	10
190	190	0	57.3	85.95	0	1	0	0	1	0	0	67	1	62	89.8846073901944	0	58	134	0	13	0	4.41	0.419	6.5	3.7	2	0.7	0.1	0	218	1.85	109	68.7	36.3	0	3.9	0.88	2.41	1.05	350	5.6	3.17	0.0323304891996916	1	5
193	193	0	44	66	1	1	0	0	1	0	0	58	0	61	96.264340413217	0	68	137	0	14.2	0	5.06	0.411	9.7	5.219	3.56	0.563	0.281	0.078	293	1.46601123595506	82.3033707865169	77	36.4	0	6.9	4.48	3.98	0.89	583	11.8	3.02	0.0222142958159041	1	24
195	195	0	65	97.5	1	1	0	0	1	1	1	72	1	95	68.6178565786823	0	91	152	0	13.2	0	4.79	0.454	3.7	1.084	2.239	0.259	0.089	0.03	122	0.484144707458687	54.4886109870478	71.2	38.4	0	4.92	1.55	3.29	0.59	448	6	2.91	0.101763684509524	1	14
198	198	0	52	78	0	0	0	0	1	1	1	74	1	95	67.6605688615531	0	91	123	0	14.1	0	4.41	0.382	8.5	4.372	2.632	0.935	0.518	0.043	270	1.66109422492401	102.58358662614	65.1	34.7	1	4.9	3.33	2.4	0.61	247	5.4	3.17	0.131796958848677	1	4
201	201	0	53	79.5	0	1	0	0	0	0	0	83	1	63	78.6559737079934	0	57	108	1	12.8	0	4.01	0.347	6.6	4.95	1.003	0.587	0.053	0.007	228	4.93519441674975	227.318045862413	78.2	38.3	0	4.36	1.04	1.8	2.16	217	5.2	3.62	0.0869979874260687	1	16
205	205	0	70	105	1	1	1	0	0	0	1	88	1	175	29.2994833077738	1	170	113	1	14.7	0	4.87	0.369	5.8	3.405	1.775	0.476	0.128	0.017	228	1.91830985915493	128.450704225352	87.7	46.3	0	4.52	1.83	2.89	0.75	210	5.1	5	0.0877953852557778	1	16
207	207	0	43	64.5	0	0	0	0	0	1	1	67	1	191	30.5484657363981	1	160	88	1	14.9	0	2.81	0.259	5.6	3.321	1.484	0.554	0.129	0.112	255	2.23787061994609	171.832884097035	61.5	32.1	1	3.3	1.24	1.67	0.74	463	6.2	3.79	0.0995202152598649	1	14
219	219	0	61	91.5	1	0	0	0	1	1	1	71	1	100	64.9464979739366	0	119	128	0	13.2	0	4	0.38	6.3	3.345	1.896	0.58	0.428	0.05	170	1.76424050632911	89.662447257384	80.5	40.3	0	4.06	0.73	2.11	1.01	226	7.3	3.58	0.100840127548503	1	22
220	220	0	60	90	0	1	0	0	1	1	1	72	1	77	86.1792814285817	0	73	139	0	12.6	0	4.33	0.392	9.8	6.115	2.607	1.029	0.02	0.029	158	2.34560797851937	60.6060606060606	68.2	41.7	0	3.42	1.1	2.33	0.63	347	5.6	3.09	0.107845471407172	1	8
222	222	0	65	97.5	0	0	0	0	0	0	1	37	0	263	25.618564403226	1	244	124	0	13.2	0	4.33	0.381	4.4	2.144	1.481	0.572	0.172	0.031	368	1.4476704929102	248.48075624578	71	43	0	4.07	1.29	2.59	0.82	536	5	5.01	0.00432564725086762	1	21
233	233	0	32.5	48.75	0	0	0	0	0	0	0	86	1	58	80.398899315395	0	75	113	1	14.6	0	3.84	0.347	8.7	5.16	2.34	0.948	0.209	0.043	261	2.20512820512821	111.538461538462	62.5	27.3	1	3.85	1.22	1.53	0.95	81	4.8	4.06	0.130226240991908	1	2
238	238	0	76	114	0	0	0	0	0	1	1	36	0	75	112.183098621765	0	82	140	0	12.7	0	5.17	0.419	7.3	4.125	2.343	0.584	0.197	0.051	203	1.76056338028169	86.6410584720444	65.2	44.8	0	4.34	3.17	2.56	0.73	479	6.5	3.66	0.0104254750548964	1	1
243	243	0	38.5	57.75	0	1	0	1	0	0	0	83	1	88	52.5115557647105	1	70	116	1	13.7	0	3.76	0.365	10.3	6.982	2.36	0.927	0.021	0.01	375	2.95847457627119	158.898305084746	77.9	39.4	0	8.17	0.77	4.84	2.35	349	5.5	3.96	0.103139549249051	1	22
267	267	0	64	96	0	0	0	0	0	0	0	58	0	44	107.187224289408	0	66	132	0	13.5	0	4.7	0.405	7.9	5.059	2.082	0.593	0.142	0.024	182	2.42987512007685	87.4159462055716	66.7	38.9	0	4.82	1.11	3.08	1.07	174	5.5	3.65	0.0172267648712067	1	23
272	272	0	58	87	0	0	0	0	0	0	0	67	1	81	64.9513335515654	0	63	110	1	12.5	0	3.54	0.307	6	4.028	1.438	0.432	0.09	0.012	131	2.80111265646732	91.0987482614743	66.5	41.4	0	5.06	0.49	2.63	1.93	251	8.1	3.63	0.0320476972802266	1	5
274	274	0	62	93	1	1	1	0	1	0	1	70	1	114	55.8224025691944	1	109	127	0	12.5	0	4.36	0.382	7.8	4.875	2.044	0.577	0.211	0.094	200	2.38502935420744	97.8473581213307	68.1	35.1	0	3.89	1.56	2.54	0.64	286	5.7	3.15	0.0337837075398103	1	15
292	292	0	61	91.5	0	1	1	1	1	1	1	68	1	149	40.9567789468171	1	118	137	0	13.3	0	3.82	0.373	7.9	4.013	3.018	0.545	0.292	0.032	140	1.32968853545394	46.388336646786	69.6	37.3	0	5.29	5.45	3.1	0.54	489	5.1	3.72	0.0851789548160106	1	22
295	295	0	43	64.5	0	1	0	0	0	0	1	88	1	75	77.8553306163687	0	88	97	1	13.3	0	3.42	0.302	7.5	4.29	1.567	1.26	0.352	0.03	168	2.73771537970645	107.21123165284	56.9	35	0	3.06	1.26	1.33	1.07	324	5.2	3.6	0.120180725013147	1	4
300	300	0	63	94.5	0	0	0	0	0	0	1	63	0	87	81.2985825640145	0	75	133	0	13.3	0	4.47	0.405	7.8	5.359	1.396	0.913	0.109	0.023	119	3.83882521489971	85.243553008596	61.9	33.8	1	3.18	0.64	1.66	1.1	389	6.2	3.64	0.021870727546345	1	24
301	301	0	70	105	0	0	0	0	0	1	1	70	1	109	58.9329055678152	1	102	126	0	12.4	0	4.19	0.391	5.6	2.509	2.206	0.577	0.286	0.022	158	1.13735267452403	71.622846781505	68.3	36.7	0	5.15	0.97	3.21	1.32	539	5.9	3.84	0.0857511851463674	1	8
307	307	0	55	82.5	0	1	0	0	1	0	1	72	1	59	96.1458138186698	0	91	118	1	14.6	0	4.24	0.38	10.1	5.454	3.353	1.05	0.131	0.111	307	1.62660304205189	91.5597971965404	75.2	37	0	3.8	0.63	2.66	1.18	391	6.1	3.32	0.0415428225923502	1	6
315	315	0	43	64.5	0	1	1	0	0	0	0	81	1	86	54.7554448238075	1	91	122	0	13.2	0	4.16	0.379	8.5	6.089	1.842	0.518	0.034	0.017	288	3.3056460369164	156.351791530945	68.3	33.7	1	3.45	1.3	1.89	0.85	413	6.3	3.54	0.0874475533189909	1	16
316	316	0	68	102	1	1	0	0	0	0	1	60	0	66	99.8911509623385	0	93	105	1	14	0	3.09	0.326	7.1	4.197	2.349	0.476	0.071	0.007	165	1.78671775223499	70.242656449553	68.9	39.1	0	3.11	1.3	1.58	0.83	373	9.2	3.76	0.0171007846413882	1	23
329	329	0	45.5	68.25	0	0	0	0	0	0	0	89	1	69	67.5556032211044	0	66	101	1	13.4	0	3.77	0.338	7.6	4.2	2.7	0.5	0.2	0	290	1.55555555555556	107.407407407407	56.3	31.8	1	4.61	1.18	2.49	1.27	89	5.4	3.64	0.132217357231436	1	12
330	330	0	60	90	0	1	0	0	1	1	1	63	0	132	49.112027929319	1	136	132	0	13.2	0	4.12	0.39	8.4	4.712	2.318	0.79	0.563	0.017	187	2.0327868852459	80.6729939603106	63.5	37.4	0	4.32	1.98	2.51	0.59	440	5.3	4.13	0.0647010526271742	1	7
366	366	0	74	111	0	0	0	0	0	0	1	68	1	96	69.6854440674951	0	116	157	0	13.1	0	5.03	0.468	7	4.502	1.749	0.406	0.315	0.028	240	2.57404230989137	137.221269296741	84.1	47.8	0	5.3	1.65	3.47	0.93	506	5.3	4.55	0.0257544010941598	1	18
369	369	0	65	97.5	1	1	1	1	1	1	1	84	1	140	39.4663691217015	1	148	134	0	14	0	4.48	0.419	9.4	5.424	2.331	1.147	0.461	0.038	191	2.32689832689833	81.9390819390819	81.8	43.9	0	5.72	1.34	3.32	1.09	427	6.89	3.8	0.19254125321554	1	25
382	382	0	55	82.5	0	0	0	0	0	0	0	56	0	52	102.890519056859	0	55	137	0	12.7	0	4.74	0.417	5.3	2.926	1.95	0.323	0.09	0.011	141	1.50051282051282	72.3076923076923	78.2	46.2	0	5.58	1.18	3.51	1.25	320	6	4.32	0.0171032537059972	1	23
385	385	0	78	117	1	1	1	1	1	1	1	78	1	148	38.4905452873534	1	105	138	0	13.8	0	4.65	0.431	8.2	5.699	1.542	0.713	0.213	0.033	186	3.6958495460441	120.622568093385	66	36	0	6.26	2.72	4.24	0.83	440	8	4.15	0.12193157712865	1	11
391	391	0	41	61.5	0	1	0	0	0	1	0	70	1	47	96.4072604337078	0	35	133	0	11.9	0	4.04	0.396	8.4	5.611	2.042	0.731	0.008	0.008	354	2.74779627815867	173.359451518119	78	48.2	0	6.09	0.86	3.57	1.95	117	6.7	3.86	0.128873922243941	1	12
403	403	0	49	73.5	0	0	0	0	0	0	1	79	1	133	43.4923718177926	1	83	107	1	13.7	0	3.53	0.346	12.2	8.76	3.281	0.085	0.049	0.024	170	2.66991770801585	51.8134715025907	55.1	30.1	1	3.11	0.59	1.84	0.8	387	5.6	4.11	0.0674411733806506	1	17
406	406	0	52	78	1	0	0	0	1	1	1	65	0	60	100.296471209429	0	69	146	0	12.7	0	4.61	0.459	8	4.776	2.288	0.616	0.28	0.04	236	2.08741258741259	103.146853146853	42.2	36.8	0	4.04	0.86	2.64	0.7	365	5.5	3.33	0.0799290205118993	1	20
415	415	0	70	105	0	0	1	0	1	0	1	67	1	73	91.2386012523912	0	77	119	1	12.6	0	4.11	0.362	13.9	10.705	2.556	0.612	0.014	0.014	235	4.18818466353678	91.9405320813772	57.4	34.9	1	2.83	0.85	1.5	0.56	323	5.9	3.8	0.0255010826791204	1	18
425	425	0	35	52.5	0	0	0	0	0	0	0	78	1	75	65.9840739621708	0	59	119	1	14.1	0	3.87	0.363	4.85	2.304	1.028	0.548	0.921	0.049	188	2.24124513618677	182.879377431907	56.2	29.9	1	3.1	0.87	1.23	1.13	421	4.7	4.26	0.0810986790317168	1	20
428	428	0	39	58.5	0	0	1	0	0	0	0	85	1	61	79.6333798722014	0	74	92	1	15	0	4.47	0.301	9.9	6.683	1.564	1.059	0.574	0.02	372	4.2730179028133	237.851662404092	62.7	36	0	4.99	0.86	2.88	1.49	217	5.4	4.23	0.114531367990136	1	19
433	433	0	75	112.5	0	1	0	1	1	1	1	67	1	106	62.2535257745107	0	80	155	0	12.8	0	4.79	0.446	8.1	3.604	3.442	0.834	0.17	0.049	343	1.04706565950029	99.651365485183	79.2	41.5	0	4.25	0.58	3.05	1.07	649	5.2	3.2	0.06801792219951	1	17
436	436	0	65	97.5	0	1	0	0	1	1	1	64	0	67	96.5250032124106	0	77	150	0	13.8	0	4.53	0.449	11.8	8.118	2.454	0.708	0.425	0.094	260	3.3080684596577	105.949470252649	71.9	41.6	0	5.57	3	3.59	0.95	475	6	3.27	0.0645304060267134	1	7
439	439	0	75	112.5	1	1	0	0	0	1	1	70	1	102	63.8570544687339	0	89	130	0	15.9	1	4.36	0.406	8.5	5.567	1.598	1.02	0.272	0.043	305	3.4837296620776	190.863579474343	67.4	36.1	0	4.05	0.82	2.59	1.17	371	4.4	3.17	0.0808025249949675	1	20
462	462	0	67	100.5	0	0	0	0	0	0	1	37	0	60	122.097478552206	0	65	132	0	12.3	0	4.41	0.405	5.7	3.084	1.984	0.456	0.148	0.029	257	1.55443548387097	129.536290322581	72.5	39.4	0	5.3	1.11	3.36	0.85	343	5.3	4.07	0.00421536663827648	1	21
466	466	0	72	108	0	0	0	0	1	1	1	75	1	120	50.6550333535675	1	103	155	0	13.3	0	5.25	0.495	9	5.139	2.385	1.062	0.351	0.063	369	2.15471698113208	154.716981132075	68.8	42	0	5.48	1.94	3.76	0.94	323	5.6	4.92	0.110808792143048	1	19
467	467	0	65	97.5	0	0	0	0	0	0	1	37	0	85	100.372284312375	0	100	174	0	12.7	0	5.77	0.528	12.3	9.467	2.156	0.652	0	0.025	197	4.39100185528757	91.3729128014842	74.7	49.8	0	NA	NA	NA	NA	NA	5.6	3.46	0.00432564725086762	1	21
471	471	0	50	75	0	0	0	0	0	0	1	67	1	80	87.8687259672547	0	87	163	0	12.7	0	5.1	0.48	7.5	4.702	1.845	0.818	0.128	0.007	148	2.54850948509485	80.2168021680217	71.2	47.5	0	4.02	1.32	2.51	1	384	5.5	4.24	0.0328042490307628	1	9
476	476	0	65.9	98.85	0	1	0	0	1	1	1	75	1	129	46.4140827674123	1	105	150	0	13.9	0	5.53	0.492	12.1	6.885	3.582	0.968	0.593	0.073	247	1.92211055276382	68.9558905639308	68.7	37.6	0	6.44	1.65	4.17	1.53	504	4.94	4.26	0.118846250714262	1	19
477	477	0	59.8	89.7	0	1	1	0	1	1	1	82	1	117	49.7233939832899	1	102	116	1	12.7	0	3.65	0.368	6.5	4.108	1.456	0.819	0.098	0.02	129	2.82142857142857	88.5989010989011	64.1	35.4	0	4.08	1.1	2.49	0.87	513	5.1	3.77	0.183894549199205	1	13
478	478	0	55.2	82.8	0	0	0	0	0	1	1	77	1	82	79.1498837945246	0	77	133	0	14	0	4.29	0.412	8.1	5.454	1.666	0.883	0.057	0.041	317	3.27370948379352	190.276110444178	72.4	37	0	5.6	0.67	3.56	1.75	334	5.8	3.07	0.149235341166476	1	25
482	482	0	45	67.5	1	1	0	0	0	1	1	67	1	80	87.8687259672547	0	112	95	1	13.5	0	3.4	0.301	10.1	7.191	1.606	1.03	0.222	0.051	383	4.47758405977584	238.480697384807	71.2	30.5	1	3.42	1.38	1.91	0.97	251	5.4	4.65	0.0972199606799152	1	22
483	483	0	35	52.5	0	1	0	0	0	0	0	82	1	64	77.7165653594852	0	52	113	1	14.9	0	3.73	0.335	13.9	9.714	3.808	0.323	0.014	0.041	224	2.55094537815126	58.8235294117647	60.9	32.1	1	5.69	1.67	3.05	0.61	237	4.8	4.03	0.101611494068776	1	10
484	484	0	44	66	0	0	0	0	0	0	0	65	0	64	87.5742394919396	0	49	101	1	12.4	0	3.56	0.297	14.2	9.997	2.215	1.899	0.057	0.043	313	4.51331828442438	141.309255079007	70.5	33	1	2.75	1.17	1.45	0.81	128	15.8	3.44	0.0338807984433892	1	15
494	494	0	59.8	89.7	0	1	0	0	0	1	1	72	1	135	44.8674575433481	1	106	124	0	13.6	0	4.19	0.372	7.5	4.95	1.755	0.57	0.158	0.068	271	2.82051282051282	154.415954415954	66.7	33.5	1	4.79	0.65	3.22	1.14	321	6.6	4.1	0.108095267761244	1	8
496	496	0	65	97.5	0	1	0	1	1	1	1	71	1	123	50.5662163417029	1	134	125	0	14.3	0	4.09	0.384	10.6	7.219	2.237	0.848	0.254	0.042	276	3.227089852481	123.379526151095	67.3	33	1	3.09	1.34	1.7	0.88	199	5.4	4.35	0.0962332466412282	1	2
505	505	0	47	70.5	0	1	0	0	0	0	1	78	1	207	25.6561998537078	1	155	116	1	13.7	0	3.93	0.363	13.7	9.015	2.411	2.041	0.164	0.069	389	3.73911240149316	161.343840729988	82.2	37.5	0	2.85	0.96	1.65	0.97	458	6.6	4.87	0.0652070732891642	1	7
506	506	0	45	67.5	1	0	0	0	0	1	1	74	1	72	87.3545231992743	0	72	122	0	14.9	0	5.25	0.387	6.9	3.726	1.904	1.007	0.235	0.028	105	1.95693277310924	55.1470588235294	57.5	34.9	1	4.24	0.58	2.17	1.95	193	4.6	4.22	0.142535683879226	1	4
523	523	0	50	75	0	0	0	0	0	0	1	67	1	121	53.0482707458701	1	74	116	1	15	0	3.78	0.369	4.4	3.058	0.836	0.304	0.185	0.013	159	3.65789473684211	190.191387559809	66.7	34.7	1	3.36	1.09	1.55	1.29	405	5.9	4.1	0.0328042490307628	1	9
530	530	0	50	75	0	1	0	0	1	1	1	68	1	68	93.280829526234	0	59	143	0	12.4	0	4.46	0.424	9.2	6.238	1.444	1.122	0.377	0.018	274	4.31994459833795	189.750692520776	69.4	40	0	4.06	0.65	2.37	1.07	325	7.5	4.04	0.0969724391018872	1	4
533	533	0	60	90	0	1	0	1	1	1	1	52	0	98	76.0549860856162	0	113	131	0	12.7	0	4.2	0.396	7.7	4.381	2.056	0.855	0.37	0.038	206	2.13083657587549	100.194552529183	70.8	41.3	0	3.43	3.69	1.84	0.57	539	5.1	3.08	0.0337882286084636	1	15
539	539	0	56	84	0	1	0	1	1	1	1	66	1	96	70.6713804968061	0	90	152	0	12.8	0	5.21	0.464	13.7	9.316	3.192	0.726	0.397	0.069	348	2.91854636591479	109.022556390977	89	47.3	0	6.75	1.32	4.64	1.26	367	5.6	5.11	0.0806782445775491	1	20
547	547	0	82	123	0	0	0	0	0	0	1	55	0	110	64.762559732423	0	95	146	0	13	0	4.33	0.454	7.7	4.173	2.349	0.708	0.447	0.023	156	1.7765006385696	66.4112388250319	68	37.8	0	7.26	1.48	4.64	1.05	389	5.6	4.29	0.010529213220047	1	1
549	549	0	63.6	95.4	1	0	0	0	1	1	1	68	1	80	87.2536448854839	0	96	129	0	15.8	1	5.36	0.403	15.5	12.043	2.434	0.946	0.046	0.031	331	4.94782251437962	135.990139687757	65.6	40	0	5.39	1.49	3.63	1.03	365	8.2	4.22	0.0825881094383629	1	16
553	553	0	53	79.5	0	1	0	0	1	0	1	80	1	70	84.7245459628019	0	52	141	0	13.9	0	5	0.463	6	3.72	1.392	0.858	0.012	0.018	177	2.67241379310345	127.155172413793	73.5	40	0	3.81	0.49	2.19	1.02	269	8.3	4.1	0.0680820028968102	1	17
555	555	0	77	115.5	0	1	0	0	1	1	1	73	1	147	40.1945876276684	1	115	133	0	13.5	0	4.64	0.4	11.1	6.638	2.93	1.165	0.333	0.033	171	2.26552901023891	58.3617747440273	60.1	34.6	1	3.75	2.04	2.07	0.55	401	5.8	3.73	0.0935212299806324	1	11
556	556	0	55	82.5	0	1	0	0	1	1	1	75	1	89	72.7009714550787	0	77	118	1	13.1	0	4.33	0.389	14.4	12.096	1.238	1.008	0.029	0.029	215	9.77059773828756	173.667205169628	70.1	36.6	0	4.4	0.64	2.65	1.34	321	3.3	3.81	0.134464231362785	1	2
561	561	0	60	90	1	0	0	0	1	0	0	68	1	60	90.2235017197951	0	56	131	0	12.3	0	4.05	0.402	8.2	3.928	3.067	0.812	0.377	0.016	202	1.28073035539615	65.8624062601891	73.6	35.3	0	6.64	1.96	4.56	0.89	297	10.8	3.74	0.0331860357828276	1	9
564	564	0	47	70.5	1	1	0	0	0	0	0	69	1	68	79.1300939925388	0	48	123	0	13.2	0	3.95	0.376	7.7	4.968	1.901	0.732	0.092	0.008	308	2.61336138874277	162.019989479221	66.9	41.8	0	4.41	0.7	2.32	1.05	286	5	3.87	0.0414363831472442	1	6
566	566	0	55	82.5	1	1	0	0	1	1	1	72	1	128	47.8506821452627	1	147	111	1	13.4	0	3.81	0.349	14.7	13.142	0.764	0.764	0.015	0.015	379	17.2015706806283	496.073298429319	54.9	27.3	1	4.71	2.56	2.89	0.85	452	3.9	3.43	0.114244500169332	1	2
569	569	0	69	103.5	0	0	0	0	1	0	1	52	0	101	73.3323285987114	0	71	130	0	11.9	0	4.17	0.405	6.9	4.147	2.035	0.538	0.172	0.014	199	2.03783783783784	97.7886977886978	69.6	40.8	0	3.94	2.04	2.03	0.98	428	5.1	3.37	0.0103487951970897	1	1
582	582	0	62	93	0	0	0	0	0	0	0	64	0	87	60.8443054853831	0	75	121	0	13.6	0	4.11	0.377	7.9	4.013	3.097	0.506	0.245	0.04	228	1.29577010009687	73.6196319018405	64.2	35.5	0	3.58	1.14	1.74	1.06	283	5.1	3.47	0.0254346540570915	1	18
584	584	0	51	76.5	1	0	0	0	0	0	1	83	1	64	86.0701026192616	0	61	104	1	13.5	0	4.09	0.347	7.3	6.847	0.263	0.182	0	0.007	377	26.0342205323194	1433.46007604563	61.4	23.5	1	3.5	1.46	1.82	0.56	202	15.8	3.28	0.0828266694561234	1	3
585	585	0	58.2	87.3	0	1	1	1	1	0	0	61	0	69	82.2398706146572	0	71	109	1	14.5	0	3.91	0.334	10.6	6.932	1.505	0.71	1.378	0.074	278	4.60598006644518	184.717607973422	68.5	27.8	1	3.24	1.23	1.97	0.44	355	10.5	2.92	0.0222556951522161	1	24
587	587	0	55	82.5	0	1	0	1	1	1	1	68	1	150	40.6268976917414	1	136	110	1	11.5	0	3.81	0.346	12.2	9.504	1.244	1.318	0.11	0.024	231	7.63987138263666	185.691318327974	73.1	40.2	0	4.52	1.21	2.46	0.94	457	6.5	3.9	0.0914409744385707	1	3
591	591	0	50	75	1	0	0	0	0	0	0	47	0	52	109.605442988244	0	49	119	1	13.1	0	4.08	0.389	13.9	12.149	0.806	0.917	0.014	0.014	165	15.0732009925558	204.714640198511	79.7	41.1	0	5.57	0.78	2.84	2.02	268	17.4	3.67	0.0105133103413579	1	1
600	600	0	50	75	0	0	0	0	0	1	1	79	1	64	88.5228375985571	0	49	128	0	12.8	0	3.93	0.423	3.7	2.549	0.655	0.403	0.041	0.052	133	3.89160305343511	203.053435114504	48.5	29.5	1	4.96	0.82	3.07	1.56	468	5.6	3.86	0.175209870930769	1	13
602	602	0	56.5	84.75	0	1	1	0	1	0	1	68	1	123	51.6431486337628	1	128	142	0	13.3	0	4.86	0.464	6.5	3.926	1.625	0.799	0.117	0.033	223	2.416	137.230769230769	66.8	36.4	0	4.22	0.72	2.73	0.87	352	5.4	3.83	0.032104801709438	1	5
604	604	0	40	60	0	0	0	0	0	0	0	82	1	33	99.5473796763138	0	40	109	1	12.7	0	3.68	0.351	10.3	7.797	1.051	1.391	0.051	0.01	142	7.418648905804	135.109419600381	60.7	37.6	0	2.13	0.63	0.83	1.11	124	7.1	3.23	0.095843495765161	1	12
605	605	0	60.3	90.45	0	0	0	0	0	1	1	83	1	158	34.3376288389341	1	123	98	1	12	0	3.29	0.299	10.7	10.186	0.396	0.107	0	0.011	263	25.7222222222222	664.141414141414	60.6	25.6	1	2.43	0.84	1.38	0.35	456	8.5	4.44	0.192375420040147	1	13
608	1	1	68.5	102.75	0	0	0	0	0	0	1	52	0	145	47.3615712585963	1	211	119	1	13.1	0	4.31	0.359	11.6	7.958	2.216	1.276	0.116	0.035	248	3.59115523465704	111.913357400722	77.9	41.9	0	3.27	0.79	1.92	1.04	521	4.5	3.61	0.0104154135459812	1	1
609	2	1	75	112.5	0	1	0	0	0	1	1	80	1	208	25.1512979843801	1	482	100	1	14.7	0	3.71	0.318	6.3	4.675	0.876	0.687	0.05	0.013	236	5.33675799086758	269.406392694064	66.9	37.8	0	5.63	1.59	3.79	0.62	543	4.9	3	0.140477765291908	1	2
610	3	1	47	70.5	0	0	0	0	0	0	1	84	1	115	50.0624707395888	1	157	103	1	13.2	0	3.36	0.313	4.1	2.665	0.865	0.471	0.07	0.029	288	3.08092485549133	332.947976878613	69.3	31.9	1	3.53	0.6	1.54	0.84	357	5.3	4.2	0.0918996298078213	1	3
611	4	1	79	118.5	1	0	1	0	1	1	1	81	1	85	73.6852806365493	0	119	83	1	18.5	1	4.47	0.277	5.7	3	1.7	0.7	0.3	0	263	1.76470588235294	154.705882352941	69.2	38	0	3.49	1.7	1.26	0.76	415	6.8	4.52	0.141707135775949	1	4
612	5	1	78	117	0	0	0	0	0	1	1	55	0	92	80.3800512857177	0	131	125	0	14.6	0	4.36	0.402	5.3	2.714	1.956	0.556	0.053	0.021	227	1.38752556237219	116.053169734151	72.2	34.5	1	4.22	0.61	2.49	1.14	316	5.3	4.02	0.0322753238567942	1	5
613	6	1	52	78	0	0	0	0	0	0	0	70	1	73	72.1168697268951	0	107	119	1	15.3	1	3.91	0.375	5.4	2.873	1.647	0.664	0.173	0.049	183	1.74438372799029	111.111111111111	70.2	39.1	0	6.29	1.28	3.76	0.73	220	6	3.51	0.041324385180225	1	6
614	7	1	40.5	60.75	1	0	1	0	0	1	1	59	0	95	75.1790645324325	0	136	72	1	15.9	1	2.98	0.238	8	5.776	1.24	0.92	0.04	0.024	330	4.65806451612903	266.129032258065	58.5	19.7	1	3.31	1.47	1.88	0.51	397	7.7	4.41	0.0649927108460004	1	7
615	8	1	69	103.5	0	1	1	0	1	1	1	74	1	160	36.026529236366	1	208	150	0	18.1	1	4.98	0.477	4.5	3.1	0.8	0.5	0.1	0.1	102	3.875	127.5	62.8	31.1	1	3.56	1.09	2.32	0.49	922	4.9	3.36	0.108551906287188	1	8
616	9	1	41	61.5	1	1	1	1	1	0	0	64	0	79	68.3703119134797	0	105	93	1	14.7	0	3.42	0.288	4.9	2.989	1.455	0.436	0	0.02	158	2.05429553264605	108.591065292096	99.5	35.7	0	4.92	3.84	2.87	1.02	615	5.4	3.92	0.0331323532944685	1	9
617	10	1	61.9	92.85	0	1	0	0	0	1	1	72	1	220	24.860849559347	1	324	80	1	21.4	1	2.11	0.242	8.5	6.231	0.518	1.607	0.068	0.076	454	12.0289575289575	876.447876447876	69.1	33.9	1	4.74	1.76	2.88	1.32	424	4.7	4.35	0.105497622872881	1	10
618	11	1	38	57	0	0	0	0	0	0	0	86	1	93	48.0934903335415	1	132	73	1	15.1	1	2.62	0.236	7.8	5.702	0.975	0.445	0.655	0.023	395	5.84820512820513	405.128205128205	58.8	25.1	1	3.35	0.71	2.04	0.83	288	4.3	3.94	0.12235840938838	1	11
619	12	1	60	90	0	0	0	0	0	1	1	76	1	94	67.5756770447985	0	139	138	0	13.9	0	4.43	0.452	4.4	3.634	0.559	0.198	0	0.009	154	6.50089445438283	275.491949910555	63.6	27.6	1	3.04	0.58	1.43	1.07	357	9.9	3.87	0.134135975049036	1	12
620	13	1	46	69	0	1	0	1	0	1	1	79	1	137	41.9618435687276	1	222	112	1	14	0	3.92	0.35	10.2	8.527	0.816	0.765	0.051	0.041	430	10.4497549019608	526.960784313726	72.7	33.2	1	4.99	1.22	2.8	0.94	536	6.2	4.64	0.182832670404973	1	13
621	14	1	64	96	0	0	0	0	0	1	1	72	1	85	78.4941887737872	0	180	145	0	15.6	1	4.96	0.449	6.4	3.488	2.259	0.55	0.083	0.019	152	1.54404603806994	67.286409915892	60.3	31.7	1	6.28	1.34	3.78	1.27	475	5.4	3.87	0.102955196361337	1	14
622	15	1	58	87	1	1	0	1	1	0	0	68	1	95	53.1897402866466	1	118	125	0	15.7	1	4.86	0.385	7.6	4.416	2.364	0.714	0.076	0.03	238	1.86802030456853	100.676818950931	68.8	31.2	1	3.2	1.55	1.73	0.92	331	7.2	3.71	0.0340283347342041	1	15
623	16	1	50.4	75.6	0	1	0	0	0	0	1	84	1	79	78.3820836131002	0	120	90	1	16	1	3.33	0.298	13	11.18	0.598	0.897	0.299	0.026	411	18.695652173913	687.290969899666	59.5	24.9	1	NA	NA	NA	NA	NA	4.1	4.03	0.088285657848812	1	16
624	17	1	52	78	0	0	0	0	0	1	1	62	0	87	81.871684354496	0	125	96	1	17	1	4.19	0.294	5.9	3.221	1.776	0.614	0.26	0.029	247	1.81362612612613	139.076576576577	64.2	34.8	1	3.41	0.71	2.35	0.55	254	5	4.27	0.067272509115251	1	17
625	18	1	74.5	111.75	0	1	0	0	1	0	1	68	1	107	61.119952131487	0	114	144	0	13.4	0	4.7	0.439	7.9	4.914	2.133	0.806	0.024	0.024	239	2.30379746835443	112.048757618378	73.3	44.2	0	6.55	2.15	4.49	1.01	415	6.4	3.57	0.025592209855325	1	18
626	19	1	51.3	76.95	0	0	0	0	0	0	0	88	1	77	59.5817687714031	1	112	93	1	16.7	1	4.06	0.307	8.6	9.724	0.673	0.878	0.103	0.023	288	14.4487369985141	427.934621099554	59.8	30.5	1	3.62	1.4	1.97	0.76	295	9	2.96	0.117250905027174	1	19
627	20	1	50	75	0	1	0	0	1	0	0	81	1	61	81.9026879174827	0	135	147	0	13.1	0	5.06	0.475	9.8	6.272	2.577	0.735	0.157	0.059	320	2.43383779588669	124.175397749321	69.2	37.8	0	3.83	2.08	1.95	0.94	231	7.2	3.11	0.0804697050644069	1	20
628	21	1	80	120	0	0	0	0	0	0	1	40	0	113	69.6557859069606	0	119	134	0	13.1	0	4.52	0.419	8.3	5.279	1.867	0.888	0.224	0.042	207	2.82753079807177	110.873058382432	70	40.7	0	5.56	1.64	3.89	0.91	194	6.2	4.05	0.0042893196167795	1	21
629	22	1	38	57	0	1	1	1	1	0	0	83	1	150	27.5575182559521	1	239	110	1	17.5	1	4.24	0.338	7.9	5.198	0.901	0.877	0.845	0.079	134	5.76914539400666	148.723640399556	67.7	27.3	1	4.52	0.47	2.36	1.01	320	4.5	3.75	0.103740875231424	1	22
630	23	1	50	75	0	0	0	0	0	0	0	55	0	86	65.7274601547244	0	133	109	1	15.3	1	5.19	0.358	7.5	3.96	2.482	0.645	0.255	0.158	370	1.59548751007252	149.073327961321	76.3	39.8	0	5.5	2.85	3.6	1.03	349	4.7	4.66	0.0171507815848384	1	23
631	24	1	48	72	0	0	0	0	0	0	1	60	0	124	54.0962533455271	1	170	139	0	12.7	0	4.37	0.416	5.2	3.468	1.014	0.515	0.14	0.062	225	3.42011834319527	221.89349112426	67.4	33.6	1	3.91	1.09	2.24	1.3	435	4.4	4.2	0.0220526599617921	1	24
632	25	1	60	90	0	1	0	0	0	1	1	78	1	103	59.6595911697665	1	143	167	0	13.1	0	4.85	0.48	12.2	9.26	1.647	1.269	0.012	0.012	107	5.62234365513054	64.9666059502125	64.4	39.7	0	3.92	0.82	2.02	1.8	259	6.2	3.56	0.149206169051698	1	25
